# Supplementary material for: Effect of High-Fidelity Simulation on Medical Students’ Knowledge about Advanced Life Support: A Randomized Study
Source: PLoS One. 2015 May 8;10(5):e0125685. doi: 10.1371/journal.pone.0125685 (PMC4425679; doi:10.1371/journal.pone.0125685)
Supplement: S1 Dataset — (XLSX) [file pone.0125685.s002.xlsx]

## Sheet: Foglio1
GROUP	AGE	SEX	YEAR	QS_pre_1	QS_pre_2	QS_pre_3	QS_pre_4	QS_pre_5	QS_pre_6	QS_pre_7	QS_pre_8	QS_pre_9	QS_pre_overall	QO PRE ALGORITHMS RIGHT	QO PRE ALGORITHMS NOT RIGHT	QO PRE ALGORITHMS WRONG	QO PRE ALGORITHMS NOT GIVEN	QO PRE TECHNICAL SKILL RIGHT	QO PRE TECHNICAL SKILL NOT RIGHT	QO PRE TECHNICAL SKILL WRONG	QO PRE TECHNICAL NOT GIVEN	QO PRE COMMUNICATION RIGHT	QO PRE COMMUNICATION NOT RIGHT	QO PRE COMMUNICATION WRONG	QO PRE COMMUNICATION NOT GIVEN	QO PRE OVERALL RIGHT	QO PRE OVERALL NOT RIGHT	QO PRE OVERALL WRONG	QO PRE OVERALL NOT GIVEN	QS post 1	QS post 2	QS post 3	QS post 4	QS post 5	QS post 6	QS post 7	QS post 8	QS post 9	QS POST OVERALL	CONFIRMATION	BEST EFFECT	QO POST ALGORITMS RIGHT	QO POST ALGORITMS NOT RIGHT	QO POST ALGORITMS WRONG	QO POST ALGORITHMS NOT GIVEN	QO POST TECHNICAL SKILL RIGHT	QO POST TECHNICAL SKILL NOT RIGHT	QO POST TECHNICAL SKILLS WRONG	QO POST TECHNICAL SKILL NOT GIVEN
1	26	1	4	1	3	3	3	1	2	2	2	3	2	3	29	1	28	5	31	1	30	0	32	0	32	8	92	2	90	8	8	8	10	8	9	8	8	7	8	1	0	30	2	2	0	29	7	7	0
1	26	0	6	3	4	1	6	4	4	1	1	5	4	14	18	6	12	16	20	8	12	12	20	7	13	42	58	21	37	8	9	9	6	7	7	7	7	8	7	1	1	28	4	3	1	26	10	9	1
0	25	1	6	5	6	3	8	3	3	1	1	1	3	15	17	5	12	11	25	5	20	10	22	3	19	36	64	13	51	10	10	9	10	8	8	7	7	7	8	0		27	5	5	0	28	8	8	0
0	26	0	6	4	8	6	8	7	4	4	4	5	5	9	23	6	17	11	25	6	19	6	26	1	25	26	74	13	61	9	10	9	9	7	7	9	9	9	9	0		15	17	6	11	18	18	6	12
1	24	1	6	7	8	7	6	6	7	6	6	6	6	5	27	6	21	12	24	2	22	4	28	0	28	21	79	8	71	6	9	4	9	8	9	8	7	6	8	1	0	28	4	0	4	30	6	2	4
1	25	1	6	2	8	2	1	3	2	3	4	3	3	6	26	4	22	4	32	3	29	0	32	0	32	10	90	7	83	6	9	4	9	8	9	8	7	6	8	1	0	22	10	10	0	24	12	12	0
0	28	0	5	1	1	1	1	1	1	1	3	3	1	8	24	3	21	2	34	4	30	13	19	1	18	23	77	8	69	8	8	8	8	8	8	8	8	8	8	0		25	7	5	2	24	12	12	0
1	25	0	6	3	6	8	5	3	2	3	4	3	3	12	20	5	15	18	18	6	12	18	14	8	6	48	52	19	33	9	10	10	10	9	10	10	9	9	10	1	1	28	4	3	1	28	4	4	4
0	28	1	6	8	8	5	5	5	5	5	7	5	5	8	24	1	23	12	24	4	20	11	21	2	19	31	69	7	62	8	8	7	8	8	8	8	8	8	8	1		15	17	8	9	20	16	4	12
0	28	1	4	1	1	1	3	2	1	1	1	1	1	7	25	2	23	9	27	6	21	0	32	0	32	16	84	8	76	7	7	6	8	8	6	5	7	5	7	0		28	4	4	0	31	5	5	0
1	25	1	4	4	7	2	5	4	1	1	1	1	2	6	26	2	24	8	28	1	27	0	32	0	32	14	86	3	83	8	10	9	9	8	8	8	8	8	8	1	0	30	2	2	0	29	7	7	0
0	24	1	4	2	2	2	2	2	1	1	1	1	2	3	29	3	26	4	32	2	30	1	31	0	31	8	92	5	87	6	6	6	6	6	5	6	7	6	6	1		20	12	8	4	25	11	4	7
1	25	0	5	1	1	2	1	1	1	1	1	1	1	2	30	5	25	6	30	4	26	0	32	1	31	8	92	10	82	8	8	8	7	7	7	8	7	6	7	1	1	27	5	5	0	32	4	4	0
1	30	0	6	1	1	1	5	2	1	1	1	1	1	8	24	6	18	8	28	7	21	6	26	2	24	22	78	15	63	6	7	7	8	7	7	7	7	7	7	1	1	27	5	5	0	11	25	2	23
0	23	0	4	5	7	4	7	6	4	5	5	5	5	4	28	3	25	8	28	3	25	4	28	3	25	16	84	9	75	5	7	6	6	6	6	6	6	6	6	1		25	7	7	0	28	8	5	3
1	23	1	4	6	9	6	9	9	10	7	7	9	9	21	11	8	3	25	11	7	4	20	12	7	5	66	34	22	12	8	8	9	9	9	9	9	9	9	9	1	1	27	5	5	0	29	7	7	0
0	27	1	5	1	2	2	3	2	1	1	1	1	1	12	20	8	12	16	20	8	12	26	6	6	0	54	46	22	24	7	7	6	7	9	6	10	10	10	7	0		18	14	14	0	24	12	11	1
0	27	0	6	3	8	3	9	4	7	3	3	3	3	30	2	2	0	22	14	8	6	14	18	4	14	66	34	14	20	9	10	10	10	5	8	8	8	8	8	1		31	1	1	0	32	4	4	0
1	24	1	6	6	7	5	8	6	7	4	4	5	6	18	14	10	4	26	10	1	9	8	24	4	20	52	48	15	33	7	7	7	8	7	8	6	6	7	7	1	1	29	3	3	0	29	7	7	0
1	26	1	6	3	5	1	4	4	1	1	1	1	1	8	24	4	20	8	28	6	22	4	28	1	27	20	80	11	69	8	10	8	10	10	9	9	8	8	9	1	1	26	6	6	0	31	5	2	3
0	24	1	6	7	8	7	6	6	7	5	5	5	6	15	17	1	16	11	25	2	23	5	27	0	27	31	69	3	66	9	10	10	8	8	10	7	8	9	9	1		29	3	3	0	30	6	6	0
1	33	1	6	3	4	3	3	3	3	4	4	5	3	13	19	3	16	12	24	2	22	16	16	5	11	41	59	10	49	7	7	7	7	8	7	8	8	8	7	1	1	26	6	2	4	31	5	3	2
0	25	1	4	4	6	1	5	6	1	2	2	3	3	6	26	1	25	4	32	1	31	0	32	0	32	10	90	2	88	7	8	7	8	8	6	7	5	7	7	0		28	4	4	0	29	7	7	0
0	26	0	6	6	6	6	9	9	6	5	5	5	6	11	21	3	18	16	20	6	14	14	18	5	13	41	59	14	45	8	9	9	9	7	8	9	9	9	9	0		29	3	3	0	30	6	2	4
1	28	0	5	3	7	4	7	5	3	6	6	5	5	13	19	14	5	19	17	14	3	15	17	4	17	47	54	32	25	8	8	9	9	10	8	9	8	9	9	0		27	5	1	4	24	12	12	0
0	28	1	6	7	8	6	7	7	5	5	6	7	7	12	20	12	8	22	14	14	0	20	12	7	5	54	46	33	13	8	10	9	9	10	9	8	8	8	9	1		28	4	4	0	33	3	3	0
0	23	1	4	7	7	7	7	7	5	8	5	6	7	22	10	10	0	20	16	16	0	26	6	6	0	68	32	32	0	9	8	9	9	9	10	10	9	9	9	0		25	7	7	0	33	3	1	2
1	25	1	4	7	8	6	7	7	5	5	6	9	7	14	18	6	12	2	34	3	31	0	32	0	32	16	84	9	75	8	9	9	8	8	7	8	8	8	8	0		23	9	3	6	29	7	5	2
0	23	1	4	7	7	8	9	7	7	10	9	9	8	13	19	19	0	15	31	18	3	11	21	13	8	39	71	50	11	9	9	9	9	9	9	9	9	9	9	0		29	3	3	0	34	2	2	0
0	27	1	5	8	10	8	8	8	6	6	6	7	8	26	6	6	0	20	16	16	0	22	10	8	2	68	32	30	2	8	9	8	9	9	10	10	10	10	9	0		31	1	1	0	30	6	2	4
1	25	0	5	9	9	10	7	10	8	8	8	9	9	18	14	8	6	15	21	9	12	4	28	3	25	37	63	20	43	7	7	7	7	7	7	7	7	7	7	1	1	20	12	9	3	26	10	9	1
0	32	0	6	9	9	9	9	9	8	10	9	9	9	22	10	5	5	17	19	12	7	6	26	5	21	45	55	22	33	8	9	8	9	9	9	8	8	8	8	0		26	6	0	6	27	9	5	4
0	24	0	5	6	6	6	9	9	6	5	8	8	6	12	20	7	13	15	21	6	15	4	28	2	26	31	69	15	54	8	9	7	8	8	7	9	8	8	8	1		21	11	11	0	25	11	9	2
1	31	0	6	9	9	10	10	10	10	10	9	9	10	23	9	9	0	22	14	14	0	22	10	9	1	67	33	32	1	10	10	10	10	10	10	10	10	10	10	0		29	3	1	2	27	9	8	1
0	26	1	6	9	10	10	10	8	8	9	9	9	9	14	18	6	12	18	18	10	8	5	28	1	27	37	64	17	47	8	9	9	9	9	8	8	8	9	9	1		26	6	6	0	24	12	12	0
0	24	0	5	9	7	6	7	7	5	5	10	10	7	12	20	9	11	20	12	6	6	15	17	4	13	47	49	19	30	8	8	10	9	8	7	9	9	9	9	0		25	7	6	1	26	10	10	0
1	28	1	6	9	9	9	9	7	9	9	4	9	9	22	10	8	2	28	8	8	0	13	19	9	10	63	37	25	12	10	10	10	10	10	10	10	10	10	10	0		16	16	11	5	11	25	7	18
0	26	1	5	8	10	10	10	8	10	8	8	8	8	20	12	11	1	19	17	13	4	2	30	6	24	41	59	30	29	7	8	8	7	8	7	7	7	7	7	1		29	3	3	0	30	6	6	0
0	27	0	6	6	6	6	9	9	6	5	9	9	6	14	18	8	10	20	16	14	2	21	11	7	4	55	45	29	16	8	8	7	8	8	7	7	8	8	8	1		24	8	8	0	24	12	12	0
1	30	1	6	4	5	6	6	6	7	5	8	8	6	15	17	9	8	21	15	12	3	16	17	9	8	52	49	30	19	8	9	7	8	9	9	9	9	9	9	1	1	28	4	4	0	28	8	2	6
1	28	0	6	7	10	10	10	8	8	9	9	9	9	23	9	9	0	25	11	11	0	24	8	8	0	72	28	28	0	9	9	9	10	10	9	9	10	10	9	1	1	28	4	4	0	20	16	8	8
0	27	0	6	1	4	2	4	2	2	3	5	5	3	12	20	9	11	14	22	10	12	7	25	1	24	33	67	20	47	6	6	7	7	6	6	7	7	6	6	1		20	12	8	4	22	14	10	4
1	26	0	5	7	7	7	8	7	8	4	9	9	7	12	20	6	14	22	14	8	6	11	21	4	17	45	55	18	37	10	10	7	10	10	10	10	8	10	10	1	1	24	8	3	5	24	12	11	1
1	25	0	4	6	10	6	10	8	6	3	5	7	6	10	22	4	18	15	21	10	11	12	20	6	14	37	63	20	43	8	8	8	10	10	10	9	9	9	9	0		27	5	3	2	25	11	11	0
0	26	0	6	1	5	8	9	4	6	4	4	3	4	15	17	11	6	19	17	16	1	18	14	8	6	52	48	35	13	7	6	6	5	7	8	7	7	6	7	0		15	17	3	14	14	22	8	14
1	23	0	4	2	4	2	4	5	3	4	2	1	3	9	23	7	16	23	12	11	2	12	20	4	16	44	55	22	34	6	6	7	7	8	7	7	7	6	7	1	1	26	6	4	2	21	15	7	8
0	25	1	4	3	2	2	4	4	3	3	1	2	3	12	20	6	14	11	25	11	14	13	19	4	15	36	64	21	43	6	7	6	6	8	7	6	6	5	6	1		16	16	4	12	18	18	4	14
1	27	1	5	3	3	4	2	3	3	3	3	3	3	5	27	8	19	13	23	6	17	4	28	14	14	22	78	28	50	7	7	6	7	7	8	8	7	7	7	0		28	4	2	2	18	18	2	16
0	26	1	4	1	5	7	4	4	4	2	2	2	4	2	15	10	5	16	20	15	5	25	7	7	0	43	42	32	10	7	7	6	5	6	6	6	5	5	6	1		20	12	7	5	26	10	5	5
0	25	0	5	1	5	4	1	2	1	2	2	5	2	8	24	3	21	10	26	8	18	12	20	4	16	30	70	15	55	8	8	7	6	6	7	5	6	5	6	0		20	12	8	4	18	18	8	10
1	26	1	5	6	9	5	9	8	8	8	3	3	8	15	17	14	3	18	18	12	6	16	16	6	10	49	51	32	19	8	8	7	8	9	9	10	10	10	9	0		28	4	4	0	29	7	7	0
0	26	1	5	4	6	5	5	5	1	1	1	1	4	12	20	3	17	13	23	9	14	4	28	1	27	29	71	13	58	7	7	6	6	6	6	7	5	5	6	1		16	16	4	12	20	16	5	11
1	27	0	4	1	3	2	2	2	2	2	2	4	2	4	28	8	20	6	30	12	18	15	17	5	12	25	75	25	50	7	7	6	7	5	6	5	6	6	6	1	0	32	0	0	0	27	9	3	6
0	26	1	6	4	9	2	4	3	1	2	3	2	3	10	22	1	21	12	24	5	19	8	24	6	18	30	70	12	58	7	6	5	6	7	6	7	6	5	6	1		17	15	3	12	26	10	7	3
0	27	0	4	4	5	4	5	5	4	5	5	5	5	11	21	10	11	16	20	9	11	24	8	3	5	51	49	22	27	5	5	4	6	6	5	5	5	6	5	1		17	15	11	4	26	10	10	0
1	25	1	5	5	8	8	8	8	8	8	6	7	8	10	22	3	19	14	22	3	19	18	14	4	10	42	58	10	48	7	7	8	8	8	7	7	8	6	7	1	0	28	4	2	2	22	14	6	8
1	25	0	5	2	2	2	1	3	2	2	2	2	2	10	22	9	13	8	28	5	23	21	11	3	8	39	61	17	44	6	6	7	7	7	8	8	6	6	7	1	1	30	2	1	1	26	10	6	4
1	33	0	6	8	5	9	8	8	9	8	9	10	8	16	16	13	3	17	19	18	1	19	13	9	4	52	48	40	8	7	7	6	6	6	6	7	6	6	6	1	1	29	3	2	1	33	3	2	1
0	24	0	4	2	3	2	1	2	3	2	2	2	2	5	27	2	25	13	23	4	19	6	26	3	23	24	76	9	67	6	7	5	6	5	6	6	7	7	6	1		22	10	10	0	25	11	9	2
1	29	1	5	7	6	9	9	8	3	0	3	4	6	13	19	8	11	17	19	8	11	1	31	1	30	31	69	17	52	8	8	8	9	8	6	7	8	8	8	1	0	25	7	7	0	28	8	8	0
0	30	1	6	1	2	1	4	4	1	1	1	1	1	4	28	9	19	11	25	3	22	10	22	3	19	25	75	15	60	5	5	5	5	4	4	4	5	5	5	0		20	12	12	0	30	6	6	0
1	28	0	4	3	4	4	4	4	4	5	5	5	4	14	18	11	7	14	22	11	11	17	15	3	12	45	55	25	30	5	7	6	7	7	5	6	6	6	6	1	1	19	13	11	2	23	13	8	1
1	25	0	4	5	4	1	7	7	7	7	6	6	6	18	14	5	9	25	11	8	3	15	17	11	6	58	42	24	18	7	7	8	9	9	8	8	7	6	8	1	1	25	7	6	1	29	7	7	0
0	29	1	5	1	1	2	1	2	1	1	3	2	1	6	26	2	24	0	36	3	33	1	31	0	31	7	93	5	88	3	7	7	9	8	8	7	8	9	8	0		11	21	21	0	23	13	13	0
1	24	1	4	9	8	8	10	9	8	8	7	8	8	14	18	7	11	15	21	2	19	18	14	4	10	47	53	13	40	9	9	10	10	8	9	8	9	9	9	0		26	6	6	0	27	9	9	0
0	24	0	4	2	4	3	4	4	3	3	2	2	3	14	18	5	13	15	21	8	13	18	14	10	4	47	53	23	30	6	7	5	6	7	6	7	5	5	6	1		23	9	1	8	20	16	6	10
1	29	0	4	1	6	1	1	2	3	1	1	1	1	10	22	3	19	6	30	9	21	6	26	6	20	22	78	18	60	6	7	7	6	6	6	7	7	7	7	1	1	30	2	1	1	25	11	4	7
0	32	0	5	1	2	2	1	1	1	1	1	1	1	1	31	4	27	1	35	0	35	1	31	0	31	3	97	4	93	7	7	6	6	5	6	5	6	5	6	0		26	6	4	2	29	7	1	6
0	31	1	5	1	1	1	1	1	1	1	1	1	1	1	31	0	31	0	36	0	36	0	32	0	32	1	99	0	99	6	6	7	7	7	6	5	6	7	6	0		22	10	5	5	18	18	10	8
1	24	0	4	1	1	0	2	1	1	1	1	1	1	8	24	7	17	2	34	0	34	0	32	0	32	10	90	7	83	6	8	8	10	10	8	9	7	8	8	1	1	19	13	4	9	25	11	4	7
0	27	0	5	1	2	1	1	1	1	2	2	1	1	8	24	5	19	0	36	0	36	3	29	1	28	11	89	6	83	7	7	6	5	6	5	6	6	5	6	0		16	16	8	8	19	17	7	10
0	24	0	6	1	1	1	1	1	1	1	1	1	1	0	32	6	26	0	36	0	36	0	32	0	32	0	100	6	94	7	7	6	6	6	5	5	6	7	6	0		26	6	2	4	30	6	3	3
0	29	1	4	1	2	1	1	1	1	1	1	1	1	2	30	2	28	0	36	2	34	5	27	0	27	7	93	4	89	4	9	5	7	5	6	4	5	7	5	0		13	19	15	4	24	12	12	0
1	26	0	4	1	1	1	1	3	1	1	1	1	1	2	30	1	29	4	32	1	31	7	25	3	22	13	87	5	82	5	7	6	8	8	6	6	7	6	6	0		25	7	5	2	23	13	9	4
0	27	0	6	1	1	1	1	1	1	1	1	1	1	0	32	2	30	1	35	3	32	6	26	3	23	7	93	8	85	3	10	4	9	7	2	3	2	2	3	0		20	12	10	2	24	12	9	3
0	30	0	4	1	3	5	2	2	2	1	2	1	2	2	30	3	27	1	35	1	34	5	27	3	24	8	92	7	85	5	10	6	6	10	5	5	8	5	6	0		15	17	17	0	19	17	15	2
1	29	0	6	1	1	5	1	1	1	1	1	1	1	3	29	3	26	1	35	1	34	0	32	0	32	4	96	4	92	7	8	8	7	6	7	6	8	7	7	1	1	28	4	4	0	23	13	8	5
0	26	1	5	1	4	3	1	2	1	1	1	1	1	3	29	0	29	0	36	0	36	0	32	0	32	3	97	0	97	2	5	3	3	3	3	3	3	3	3	0		14	18	18	0	13	23	9	14
1	31	0	6	1	5	3	1	1	1	1	1	1	1	4	28	2	26	4	32	5	27	6	26	0	26	14	86	7	79	3	6	3	4	4	4	4	5	5	4	1	1	18	14	6	8	25	11	11	0
0	27	1	5	1	7	9	3	3	3	1	2	2	3	3	29	1	28	10	26	3	23	7	25	7	18	20	80	11	69	6	8	8	8	8	6	5	6	6	6	0		21	11	11	0	28	8	8	0
0	24	0	4	1	1	6	1	1	1	1	3	1	1	3	29	5	24	3	33	3	30	3	29	0	29	9	91	8	83	3	6	5	3	5	2	2	3	5	3	0		16	16	16	0	27	9	7	2
1	32	0	5	1	1	1	1	1	1	1	1	1	1	15	17	17	0	15	21	17	4	15	17	9	8	45	55	43	12	6	8	7	8	8	7	8	8	7	8	1	0	18	14	6	8	21	15	12	3
1	24	0	4	1	6	7	1	1	1	1	1	1	1	5	27	2	25	5	31	5	26	10	22	2	20	20	80	9	71	5	7	6	8	6	8	5	7	7	7	0		25	7	7	0	23	13	11	2
1	31	1	6	3	8	5	4	4	4	2	3	4	4	6	26	2	24	6	30	2	28	2	30	1	29	14	86	5	81	5	6	7	10	7	7	6	7	5	7	1	1	28	4	2	2	25	11	10	1
0	25	1	5	1	3	1	1	1	1	1	1	1	1	14	18	10	8	12	24	12	12	13	19	6	13	39	61	28	33	2	4	3	6	4	3	3	4	4	4	0		16	16	16	0	23	13	10	3
1	29	1	6	1	8	4	3	2	1	1	1	1	1	2	30	5	25	6	30	2	28	9	23	1	22	17	83	8	75	8	8	6	10	7	9	8	9	8	8	0		27	5	4	1	25	11	9	2
0	24	0	4	1	5	6	1	1	1	1	1	1	1	0	32	0	32	4	32	3	29	3	29	0	29	7	93	3	90	8	10	8	8	7	8	8	8	8	8	0		24	8	7	1	22	14	10	4
1	24	1	4	4	7	5	8	4	2	4	3	3	4	7	26	8	18	14	22	6	16	16	16	8	8	37	64	22	42	6	7	7	9	5	4	6	4	5	6	1	1	24	8	6	2	24	12	12	0
1	29	0	5	1	1	1	1	1	1	1	1	1	1	8	24	8	16	17	19	4	15	21	11	4	7	46	54	16	38	4	7	5	10	7	7	7	7	7	7	0		27	5	5	0	29	7	6	1
0	23	0	4	1	1	4	1	1	1	1	1	1	1	24	8	8	0	12	24	3	21	2	30	0	30	38	62	11	51	6	6	5	7	6	8	6	5	5	6	1		24	8	6	2	20	16	7	9
1	23	0	4	4	4	4	6	5	6	4	4	5	4	10	22	5	17	8	28	11	17	12	20	5	15	30	70	21	49	8	9	7	9	8	9	9	7	8	8	0		28	4	4	0	25	11	7	4
0	38	1	6	7	7	5	9	9	5	9	9	9	9	14	18	3	15	15	21	11	10	16	16	3	13	45	55	17	38	8	8	8	8	9	8	9	8	9	8	0		29	3	3	0	32	4	2	2
1	24	1	4	1	1	1	1	1	1	1	1	1	1	0	32	0	32	0	36	0	36	1	31	0	31	1	99	0	99	7	8	8	9	5	6	5	6	5	6	0		26	6	4	2	18	18	4	14
1	25	0	5	1	1	1	1	1	1	1	1	1	1	14	18	12	6	18	18	9	9	10	22	16	6	42	58	37	21	6	9	5	9	7	9	9	9	8	9	0		29	3	1	2	34	2	0	2
0= Control				QS PRE= Subjective Questionnaire investigating personal knowledge perception about Advanced Life Support. Pre-test version.										QO PRE ALGORITHMS of the Objective Questionnaire evaluating knowledge about the sequence of action to be performed according to ERC ALS guidelines. Pre-test version.				QO PRE Technical Skill= Objective Questionnaire evaluating knowledge about the technical skills involved in Advanced Life Support. Pre-test version.				QO PRE Communication: Objective questionnaire evaluating knowledge about early warning scores, team working, team leading, communication strategies described in the Advanced Life Support guidelines. Pre-test version.				QO PRE OVERALL: Overall results (Algorithm + Technical Skill + Communication) of the Objective Questionnaire. Pre-test version.				QS POST= Subjective Questionnaire investigating personal knowledge perception about Advanced Life Support. Post-test version.										Question evaluating whether students, after the intervention, confirm or not their perception of knowledge. 0= Confirming; 1=Not Confirming	Which intervention was the most effective in making students' changing their mind about their perception of knowledge. 1=Frontal lessons; 2=Simulation	QO POST ALGORITHMS of the Objective Questionnaire evaluating knowledge about the sequence of action to be performed according to ERC ALS guidelines.				QO POST Technical Skill= Objective Questionnaire evaluating knowledge about the technical skills involved in Advanced Life Support. Post-test version.
1=Simulation
[truncated: 9 more columns]
